# Supplementary material for: Transkingdom Analysis of the Female Reproductive Tract Reveals Bacteriophages form Communities
Source: Viruses. 2022 Feb 19;14(2):430. doi: 10.3390/v14020430 (PMC8878565; doi:10.3390/v14020430)
Supplement: Supplementary file 1 [file viruses-14-00430-s001.zip]

Archive with 1 entries (1 files):
- viruses-1599144-supplementary.pdf
